# Supplementary material for: Recanalization of the Duodenum Following a High-Grade Post-Laparoscopic Cholecystectomy Duodenal Injury: Personalized Approach Presentation and Systematic Review of Management Options
Source: J Pers Med. 2026 Feb 28;16(3):131. doi: 10.3390/jpm16030131 (PMC13028126; doi:10.3390/jpm16030131)
Supplement: Supplementary file 1 [file jpm-16-00131-s001.zip]

Archive with 1 entries (1 files):
- jpm-4091661-supplementary.pdf
